# Supplementary material for: Clinicopathological Profile, Stage Distribution, and Treatment Patterns of Oral Cancer at a National Referral Center in Indonesia
Source: Dent J (Basel). 2026 Jun 18;14(6):379. doi: 10.3390/dj14060379 (PMC13297957; doi:10.3390/dj14060379)
Supplement: Supplementary file 1 [file dentistry-14-00379-s001.zip]

Archive with 1 entries (1 files):
- dentistry-4259687-supplementary.pdf
